# Supplementary material for: PRKCA and Multiple Sclerosis: Association in Two Independent Populations
Source: PLoS Genet. 2006 Mar 31;2(3):e42. doi: 10.1371/journal.pgen.0020042 (PMC1420678; doi:10.1371/journal.pgen.0020042)
Supplement: Table S1 — (29 KB XLS) [file pgen.0020042.st001.xls]

## Sheet: Sheet1
Supplementary Table 1. Stage I: SNP Results of the association analysis in the primary study sample
Gene		marker ID	MAF*	HRR	TDT
		D17S1290	n/a	0.272843	0.11302
	1	rs2759	0.0325	0.67859	0.5
	2	rs3087762	0.32381	0.692224	0.5
	3	rs914	0.02	1	0.5
	4	rs1069	0.01256	1	0.0492544
	5	rs4309	0.4011	0.991923	0.484927
	6	rs4362	0.43671	0.788549	0.465113
	7	rs992416	0.23203	0.169262	0.0777832
	8	rs716880	0.42808	0.200017	0.5
	9	rs894408	0.38204	0.228266	0.5
	10	rs894406	0.43233	0.61046	0.5
	11	rs13030	0.33402	0.452279	0.330401
	12	rs2584622	0.05	0.0833946	0.5
SMARCD2	13	rs894414	0.49231	0.032839	0.00326114
	14	rs2665799	0.4	0.389342	0.352336
	15	rs2019525	0.02	1	0.0497983
	16	rs2003549	0.22819	0.165662	0.0199615
	17	rs3764868	0.44534	0.640549	0.486817
	18	rs2166292	0.36409	0.447467	0.5
	19	rs2047153	0.32	0.293	0.5
	20	rs1880590	0.45928	0.245081	0.356362
	21	rs2812	0.41623	0.532962	0.5
	22	rs12953	0.43969	0.55993	0.263538
	23	rs4072030	0.49375	0.315703	0.406047
	24	rs1050485	0.01025	1	0.5
		D17S1825	n/a	0.132033	0.118735
	25	rs6504271	0.10082	0.718599	0.5
	26	rs299824	0.13774	0.53818	0.391874
RGS9	27	rs1877822	0.18182	0.0306408	0.0138095
	28	rs8070231	0.08863	0.790376	0.5
	29	rs954495	0.04817	0.540678	0.163033
	30	AXIN2-1	0.1032	0.599167	0.5
	31	rs1017020	0.08156	0.257043	0.0494587
	32	rs1443300	0.41729	0.680972	0.5
	33	rs6933	0.40836	0.801605	0.5
	34	rs1558359	0.40264	0.95086	0.5
	35	rs4581	0.30921	0.361278	0.328529
	36	rs877296	0.01	1	0.5
	37	rs3764402	0.15046	0.383758	0.5
	38	rs11869821	0.12456	0.623599	0.5
	39	rs759118	0.2434	0.023461	0.178923
	40	rs741141	0.1489	0.0142043	0.0519178
	41	rs1003599	0.06397	0.835027	0.5
PRKCA	42	rs1003598	0.06615	0.882533	0.385056
	43	PRKCA-1	0.22466	0.052	0.0900649
	44	rs7220007	0.44492	0.00344972	0.00243646
	45	rs887797	0.23428	0.0840902	0.0239639
	46	rs759115	0.09228	0.517546	0.5
	47	rs1010546	0.1398	0.114888	0.218074
	48	PRKCA-2	0.33437	0.333434	0.5
		D17S807	n/a	0.360378	0.5
	49	rs1002327	0.38312	0.403676	0.179788
	50	rs1021998	0.006	1	0.5
	51	rs740559	0.46552	0.400839	0.0245153
	52	rs833	0.34877	0.168912	0.351692
	53	rs1052507	0.10788	0.610073	0.5
	54	rs11193	0.35146	0.134158	0.452958
	55	rs720059	0.42308	0.804679	0.493388
	56	rs973225	0.11972	0.369685	0.185911
	57	rs1861481	0.34906	0.592459	0.5
	58	rs891765	0.19079	0.601587	0.5
	59	rs2011639	0.34691	0.647815	0.328371
	60	rs887747	0.04754	0.127221	0.292518
	61	rs1318	0.20982	0.584239	0.5
	62	rs3177484	0.48707	0.671923	0.492243
	63	rs1542610	0.0712	0.592344	0.224019
	64	rs1979498	0.07166	0.592344	0.224192
	65	rs8905	0.175	0.184195	0.5
		D17S789	n/a	0.652771	0.5
	66	rs11453	0.3875	0.670425	0.5
	67	rs2251862	0.45697	0.248646	0.464642
* minor allele frequency
The MS haplotype region identified in our previous study is indicated with a shaded background
