# Supplementary material for: PRKCA and Multiple Sclerosis: Association in Two Independent Populations
Source: PLoS Genet. 2006 Mar 31;2(3):e42. doi: 10.1371/journal.pgen.0020042 (PMC1420678; doi:10.1371/journal.pgen.0020042)
Supplement: Table S2 — (58 KB XLS) [file pgen.0020042.st002.xls]

## Sheet: Sheet1
Supplementary Table 2. HHRR association results for the dense set of 211SNPs in Finnish and Canadian MS families
			Study set II	Study set I+II3	Study set III
GENE	SNP1	Location2	p-value	p-value	p-value
	rs724560	63853520	0.49812	0.680716	0.514133
	rs887488	63872390	0.974522	0.946125	0.0749003
	rs985574	63880000	0.44087	0.337857	0.783902
	rs1034992	63901730	0.871842	0.946125	0.477061
	rs1558344	63907421	0.391023	0.46976	0.816632
	rs4790945	63921981	0.879432	0.853936	0.474954
	rs2904209	63929008	maf	maf	maf
	rs4791193	63935054	0.121069	0.0726407	0.566634
	rs4791191	63949336	0.129081	0.0951447	0.497313
	rs4630583	63961958	0.139086	0.145857	0.60029
	rs1034989	63970000	0.136521	0.0784631	0.542582
	rs4791190	63973346	0.136521	0.0784631	0.542582
	rs4444376	6.40059e+07	0.855486	0.47545	n/a
	rs4516272	6.40376e+07	0.668963	0.617991	0.213998
	rs4239084	64052211	0.238346	0.427266	0.109197
	rs4074948	64076605	n/a	n/a	n/a
AXIN2	rs4791172	6.40897e+07	0.304876	0.562209	0.239518
	rs3923086	6.40996e+07	0.0703344	0.224977	0.384564
	rs2240307	6.41044e+07	maf	maf	maf
	rs1017020	64114007	0.0797212	0.0896574	0.931975
	rs1468329	6.41234e+07	0.784191	0.737767	0.991046
	rs1034766	6.415e+07	0.813992	0.23044	0.390105
	rs4791152	64170834	0.871011	0.910929	0.589784
	rs4791150	64181411	0.730614	0.386617	0.475988
	rs2079301	6.41919e+07	0.65053	0.34717	0.540374
	rs876843	64201098	n/a	n/a	n/a
	rs4791143	6.4209e+07	0.841755	0.770344	0.534664
	rs1978162	6.42132e+07	0.9897	1	0.164408
	rs232110	6.42289e+07	0.939135	0.683138	0.562596
	rs232118	64233327	0.939135	0.676912	0.562596
	rs232145	6.42462e+07	0.939135	0.730071	0.606712
	rs232152	64255228	0.52926	0.394924	n/a
	rs232097	6.427e+07	0.441247	0.215354	0.956888
	rs232092	6.42768e+07	maf	maf	maf
	rs232089	6.42838e+07	0.859907	0.70305	0.0600667
	rs4791135	6.43002e+07	0.744793	0.359533	n/a
	rs764819	64310000	0.169434	0.115923	0.340291
	rs987931	64316013	0.0087007	0.0541231	n/a
	rs1541609	6.432e+07	0.141831	0.205306	0.539129
	rs4790927	64336150	0.663916	0.22646	0.90107
	rs2098476	6.43473e+07	0.545249	0.273979	0.740596
	rs1987971	6.43587e+07	maf	maf	maf
	rs969981	64369090	0.549115	0.885727	0.386647
	rs4791124	6.43768e+07	maf	maf	maf
	rs746628	6.44e+07	0.245863	0.288454	0.229684
	rs1860834	64411619	0.983433	0.683592	0.814419
	rs2024272	6.44192e+07	0.975702	0.499424	0.240436
MGC33887	rs2287243	64427807	0.0408112	0.0345459	0.851636
	rs2318872	64433443	0.935809	0.812352	0.204601
	rs2241008	6.44483e+07	0.256545	0.775702	0.928494
	rs3744318	64460190	0.33244	0.0768422	0.0777572
	rs1420794	6.44771e+07	0.484767	0.411654	0.0998374
	rs972952	64488574	0.484767	0.411654	0.0998374
	rs1990744	6.44943e+07	0.484767	0.411654	0.0998374
	rs1899581	6.45088e+07	0.484767	0.411654	0.087608
	rs1036896	64522305	0.484767	0.411654	0.0940207
	rs1443304	6.45288e+07	0.484767	0.411654	0.0815538
	rs935139	6.45331e+07	0.484767	0.411654	0.088007
	rs995751	6.45516e+07	0.331194	0.382893	0.250275
	rs1443300	6.45617e+07	0.665514	0.549956	0.0823731
	rs1443281	6.457e+07	maf	maf	maf
	rs1596319	6.45801e+07	0.46154	0.902334	0.0802905
	rs1373081	64580000	0.331194	0.382893	0.250275
	rs1348374	64597813	0.331194	0.382893	0.250275
	rs1373075	64614138	0.636023	0.955033	0.156948
	rs55508	64671160	0.34663	0.418719	n/a
	rs992904	64674593	0.416719	0.581444	0.275961
	rs151134	6.46838e+07	0.490605	0.596519	0.739709
	rs230572	64698460	0.490605	0.596519	0.739709
	rs4791083	6.47199e+07	0.0587131	0.0765725	0.0346561
	rs230559	64728836	0.490605	0.432728	0.739709
	rs1264220	6.47503e+07	maf	maf	n/a
APOH	rs4790914	6.47594e+07	0.915021	0.891164	0.686707
	rs3744317	6.477e+07	0.915021	0.891164	0.712175
	rs3760290	64776787	0.885508	0.672087	0.850124
	rs2013785	6.479e+07	0.941808	0.998361	0.226763
	rs2215412	64800000	0.0759302	0.368425	0.249569
	rs1558358	64820537	0.136521	0.771032	0.505509
	rs4641779	64833427	0.524609	0.506524	0.408472
	rs3764402	64847554	0.268682	0.269401	0.571572
	rs4520871	6.48518e+07	0.592954	0.656601	0.363315
	rs4328478	6.48581e+07	0.738285	0.711981	0.907075
	rs4791071	64866274	maf	maf	maf
	rs4362429	6.48685e+07	maf	maf	maf
	rs4433842	6.48728e+07	0.915021	0.789751	0.804346
	rs4791067	6.48897e+07	maf	maf	maf
	rs4569323	64933829	0.705597	0.746042	0.531393
	rs4395109	64934878	maf	maf	maf
	rs4791061	64938599	maf	maf	maf
	rs4561502	64947081	0.930907	0.517243	0.435379
	rs4417581	6.49509e+07	0.87582	0.744285	0.994867
	rs4486944	6.4958e+07	0.871011	0.483607	0.379028
	rs4790911	64961016	0.992644	0.606007	0.804012
	rs2319523	6.496e+07	0.625884	0.109659	n/a
	rs740930	64977445	0.869171	0.508514	0.804012
	rs973752	64978713	0.869171	0.508514	0.804012
	rs990084	64990212	0.490626	0.527512	0.645982
	rs228884	64993730	0.850711	0.271875	0.904859
	rs4082895	64998372	0.442264	0.174741	0.848691
	rs3848428	6.50006e+07	0.183044	0.0819669	0.969844
	rs3859215	6.50078e+07	maf	maf	maf
	rs1072186	65010485	0.247636	0.460252	0.676901
	rs3843733	65013261	0.162267	0.0738637	0.846004
	rs3848422	65018455	0.346619	0.148511	0.90603
	rs3848421	65023122	0.346619	0.148511	0.838356
	rs3848418	6.50316e+07	0.346619	0.148511	0.735281
	rs2109648	65039805	0.55469	0.571395	0.833704
	rs228875	65043976	0.55469	0.571395	0.866055
	rs228874	65046134	0.850711	0.274898	0.822185
	rs116187	65047838	0.490626	0.527512	0.413046
	rs2244497	65051044	0.50487	0.524958	n/a
	rs4622543	65060511	0.490151	0.159684	0.656391
PRKCA	rs2885290	65061722	0.490151	0.159684	0.656391
	rs4791054	65064160	0.490151	0.159684	0.683371
	rs1980119	65070507	0.490626	0.527512	0.503505
	rs2048716	65074094	0.109683	0.014758	0.397051
	rs1806448	65076496	0.655334	0.966154	0.809588
	rs2361486	65085980	0.0812599	0.0115427	0.0950889
	rs741141	65097755	0.0713574	0.0132431	0.104236
	rs1533343	65100159	maf	maf	maf
	rs2078153	65101916	0.062449	0.0160236	0.00972898
	rs1860984	65104438	0.0187073	0.241351	0.00992575
	rs887797	65129546	0.000448643	0.000117296	0.255539
	rs2361490	65131039	0.169434	0.0554899	0.884393
	rs917870	65136203	maf	maf	maf
	rs2361491	65153675	0.0119203	0.00298929	0.387452
	rs759115	65164072	0.558646	0.585161	0.585467
	rs2024321	65166709	0.553966	0.581563	n/a
	rs877447	65176634	0.343156	0.319335	0.12563
	rs1985633	65181854	0.987705	0.490575	0.0519989
	rs1006841	65183340	0.388231	0.350561	0.0943036
	rs4393603	65191026	0.918811	0.508496	0.107136
	rs1860985	65196257	0.0965916	0.609379	0.501094
	rs2067712	65197405	maf	maf	maf
	rs1158276	65205646	0.122011	0.3148	0.200423
	rs1024741	65207293	0.122011	0.3148	0.17742
	rs957946	65219445	0.987705	0.490575	0.0900463
	rs1010546	65234666	0.0841949	0.00770927	0.916155
	rs1010544	65237547	0.720804	0.884585	0.293146
	rs759117	65251724	0.151261	0.0456784	0.515145
	rs3889477	65273551	0.266215	0.213362	0.0226725
	rs3890137	65276928	0.377767	0.237261	0.249762
	rs3803821	65287818	0.221949	0.03963	0.176484
	rs4525529	65291110	0.765509	0.248424	0.47873
	rs3803819	65336046	0.138349	0.0163601	maf
	rs4791037	65337995	maf	maf	0.63282
	rs2286675	65351466	maf	maf	maf
	rs733646	65376150	0.123432	0.0384959	0.930475
	rs758660	65388612	0.954693	0.62196	0.412397
	rs1990339	65394167	0.128325	0.0502087	0.578773
	rs726938	65420375	0.670049	0.597819	0.30495
CACNG5	rs2286677	65430889	maf	maf	maf
	rs1995695	65446833	0.668434	0.715422	0.879918
	rs1860458	65456019	0.653194	0.606201	0.910124
	rs722860	65471306	0.736153	0.738606	0.945328
	rs740802	65476124	0.736153	0.738606	0.943305
	rs758655	65489112	0.430374	0.347432	0.515785
	rs2363246	65497411	0.663916	0.786466	0.41644
	rs3760261	65509768	0.833704	0.496662	0.351616
	rs4790896	65526675	0.856465	0.179258	0.00382003
	rs713572	65541162	0.977736	0.719745	0.305739
CACNG4	rs719935	65550320	maf	maf	maf
	rs3785583	65562455	maf	maf	maf
	rs740556	65570832	0.156439	0.0664348	0.27917
	rs2240648	65576616	0.568812	0.488562	0.986996
	rs3760258	65588890	maf	maf	maf
CACNG1	rs2363843	65595887	0.673844	0.300549	0.210219
	rs11193	65616980	0.389888	0.128027	0.0175723
	rs4790989	65625828	0.248571	0.180448	0.0762929
	rs763333	65637409	0.0483021	0.0199933	n/a
	rs3785575	65658143	0.289208	0.253872	0.0828404
HELZ	rs973225	65684969	0.035236	0.0286163	0.155304
	rs2363846	65696930	0.0483021	0.0199933	0.00463885
	rs2287127	65707378	0.289208	0.253872	0.086152
	rs3213753	65741748	0.131494	0.13867	0.0972577
	rs1894928	65749728	0.167714	0.173714	0.0972577
	rs4791305	65794890	maf	maf	maf
	rs744667	65826552	0.767248	0.668171	0.257114
	rs4791292	65890721	0.891238	0.982153	0.444005
	rs4247361	65946461	0.19752	0.374176	0.0816594
	rs3803803	65962029	0.370117	0.703551	0.216331
	rs4369718	65988278	0.391483	0.179063	0.545505
	rs2916119	66005970	0.610586	0.254768	maf
	rs1469731	66015549	0.424489	0.531052	0.503433
	rs891765	66024257	0.367404	0.30386	0.084198
	rs2017854	66038122	0.333796	0.235782	0.312652
	rs2949942	66048921	0.510502	0.640263	0.0420597
	rs2949934	66057476	0.164605	0.508514	0.896969
	rs4791287	66062774	0.768196	0.924346	0.87259
PITPNC1	rs2952459	66100819	maf	maf	maf
	rs2706682	66104390	maf	maf	maf
	rs2011639	66119453	0.501293	0.447686	0.989703
	rs2570035	66119453	0.320578	0.189356	0.436028
	rs2099375	66140188	0.731132	0.390257	0.486487
	rs2706700	66144539	maf	maf	0.54
	rs2060313	66157662	0.438484	0.161269	0.714796
	rs2642037	66167106	maf	maf	maf
	rs2642062	66182538	0.316255	0.411174	0.649453
	rs2642066	66189115	maf	maf	maf
	rs2537833	66200727	0.41391	0.681701	0.569831
	rs2625563	66226910	0.461827	0.25852	0.14099
	rs1318	66241483	0.00456225	0.00242799	0.404868
	rs2365403	66246200	0.00291918	0.00183287	0.52516
	rs2080089	66261658	maf	maf	maf
	rs2291284	66267626	maf	maf	maf
	rs3760227	66282194	0.411493	0.465838	0.316804
	rs1979498	66290720	0.268353	0.179173	n/a
	rs2080088	66296564	0.268353	0.285681	n/a
	rs4791127	66321788	0.803745	0.52128	n/a
	rs2018268	66339942	n/a	n/a	n/a
	rs4791091	66347439	0.208946	0.407823	n/a
1) SNPs located within a gene indicated in the first column are shown by boxes
2) Location on Cromosome 17 according to UCSC Genome Browser, July 2003 freeze
3) Results in the combined Finnish data set (Study sets I+II)
n/a = no genotypes because of the poor quality of the genotyping assay or call rate < 90%
maf= minor allele frequency < 5%.
