# Supplementary material for: PRKCA and Multiple Sclerosis: Association in Two Independent Populations
Source: PLoS Genet. 2006 Mar 31;2(3):e42. doi: 10.1371/journal.pgen.0020042 (PMC1420678; doi:10.1371/journal.pgen.0020042)
Supplement: Table S3 — (24 KB XLS) [file pgen.0020042.st003.xls]

## Sheet: haplotype_ass_vaasa
Test	Allele	Freq.	T:U	Chi Square	P Value
rs2319523,rs2048716,rs2361491,rs1010544	TGCA	0.308	29.7 : 15.3	4.642	0.0312
rs2319523,rs2048716,rs2361491,rs1010544	AGCA	0.143	11.6 : 12.5	0.032	0.8582
rs2319523,rs2048716,rs2361491,rs1010544	TACA	0.010	0.7 : 1.0	0.068	0.7943
rs2319523,rs2048716,rs2361491,rs1010544	AACA	0.025	4.7 : 2.1	0.963	0.3266
rs2319523,rs2048716,rs2361491,rs1010544	TGTA	0.056	2.0 : 6.7	2.578	0.1083
rs2319523,rs2048716,rs2361491,rs1010544	AGTA	0.044	4.5 : 5.9	0.21	0.6468
rs2319523,rs2048716,rs2361491,rs1010544	TATA	0.066	7.2 : 8.6	0.115	0.7349
rs2319523,rs2048716,rs2361491,rs1010544	AATA	0.100	7.3 : 14.5	2.395	0.1218
rs2319523,rs2048716,rs2361491,rs1010544	TGCG	0.123	13.7 : 13.1	0.015	0.9040
rs2319523,rs2048716,rs2361491,rs1010544	AGCG	0.105	13.2 : 10.2	0.395	0.5298
rs2319523,rs2048716,rs2361491,rs1010544	TACG	0.003	0.0 : 1.5	1.539	0.2147
rs2319523,rs2048716,rs2361491,rs1010544	AACG	0.003	0.1 : 0.0	0.069	0.7921
rs2319523,rs2048716,rs2361491,rs1010544	TGTG	0.005	0.0 : 2.0	2.008	0.1565
rs2319523,rs2048716,rs2361491,rs1010544	AATG	0.010	1.0 : 2.2	0.441	0.5066
rs2319523,rs2361486,rs2361491,rs1010544	TGCA	0.298	28.2 : 15.0	4.034	0.0446
rs2319523,rs2361486,rs2361491,rs1010544	AGCA	0.142	11.5 : 10.6	0.034	0.8532
rs2319523,rs2361486,rs2361491,rs1010544	TACA	0.019	3.4 : 2.0	0.336	0.5622
rs2319523,rs2361486,rs2361491,rs1010544	AACA	0.025	4.6 : 4.1	0.038	0.8461
rs2319523,rs2361486,rs2361491,rs1010544	TGTA	0.057	2.0 : 6.1	2.113	0.1460
rs2319523,rs2361486,rs2361491,rs1010544	AGTA	0.043	6.0 : 5.9	0.0010	0.9795
rs2319523,rs2361486,rs2361491,rs1010544	TATA	0.065	7.2 : 9.3	0.269	0.6043
rs2319523,rs2361486,rs2361491,rs1010544	AATA	0.102	5.8 : 14.6	3.819	0.0507
rs2319523,rs2361486,rs2361491,rs1010544	TGCG	0.126	13.6 : 14.7	0.048	0.8263
rs2319523,rs2361486,rs2361491,rs1010544	AGCG	0.107	13.4 : 10.3	0.425	0.5147
rs2319523,rs2361486,rs2361491,rs1010544	AACG	0.003	0.0 : 0.0	0.0070	0.9322
rs2319523,rs2361486,rs2361491,rs1010544	TGTG	0.005	0.0 : 2.0	2.008	0.1565
rs2319523,rs2361486,rs2361491,rs1010544	AGTG	0.008	1.0 : 2.0	0.336	0.5620
rs2319523,rs2361486,rs887797,rs1010544	TGCA	0.302	29.5 : 15.1	4.698	0.0302
rs2319523,rs2361486,rs887797,rs1010544	AGCA	0.141	12.0 : 11.0	0.037	0.8470
rs2319523,rs2361486,rs887797,rs1010544	TACA	0.010	1.1 : 1.0	0.0060	0.9361
rs2319523,rs2361486,rs887797,rs1010544	AACA	0.024	5.2 : 2.6	0.89	0.3456
rs2319523,rs2361486,rs887797,rs1010544	TGTA	0.058	2.0 : 7.0	2.754	0.0970
rs2319523,rs2361486,rs887797,rs1010544	AGTA	0.042	4.4 : 5.9	0.229	0.6322
rs2319523,rs2361486,rs887797,rs1010544	TATA	0.070	8.2 : 9.6	0.104	0.7469
rs2319523,rs2361486,rs887797,rs1010544	AATA	0.103	6.4 : 15.7	3.901	0.0483
rs2319523,rs2361486,rs887797,rs1010544	TGCG	0.122	13.6 : 13.7	0.0	0.9934
rs2319523,rs2361486,rs887797,rs1010544	AGCG	0.108	13.4 : 10.1	0.439	0.5074
rs2319523,rs2361486,rs887797,rs1010544	TACG	0.004	0.0 : 1.1	1.111	0.2918
rs2319523,rs2361486,rs887797,rs1010544	AACG	0.003	0.0 : 0.0	0.0070	0.9355
rs2319523,rs2361486,rs887797,rs1010544	TGTG	0.005	0.0 : 2.0	2.029	0.1543
rs2319523,rs2361486,rs887797,rs1010544	AGTG	0.008	1.0 : 2.0	0.354	0.5516
rs2319523,rs2048716,rs887797,rs1010544	TGCA	0.303	29.4 : 15.3	4.48	0.0343
rs2319523,rs2048716,rs887797,rs1010544	AGCA	0.138	12.1 : 11.0	0.055	0.8143
rs2319523,rs2048716,rs887797,rs1010544	TACA	0.010	1.1 : 1.0	0.0050	0.9456
rs2319523,rs2048716,rs887797,rs1010544	AACA	0.028	5.2 : 2.6	0.865	0.3525
rs2319523,rs2048716,rs887797,rs1010544	TGTA	0.060	3.0 : 7.9	2.215	0.1367
rs2319523,rs2048716,rs887797,rs1010544	AGTA	0.048	4.4 : 6.9	0.579	0.4468
rs2319523,rs2048716,rs887797,rs1010544	TATA	0.066	7.2 : 8.6	0.109	0.7417
rs2319523,rs2048716,rs887797,rs1010544	AATA	0.096	6.4 : 14.6	3.206	0.0734
rs2319523,rs2048716,rs887797,rs1010544	TGCG	0.122	13.7 : 13.6	0.0010	0.9746
rs2319523,rs2048716,rs887797,rs1010544	AGCG	0.106	13.2 : 10.1	0.402	0.5263
rs2319523,rs2048716,rs887797,rs1010544	TACG	0.004	0.0 : 1.1	1.086	0.2975
rs2319523,rs2048716,rs887797,rs1010544	AACG	0.003	0.1 : 0.0	0.065	0.7991
rs2319523,rs2048716,rs887797,rs1010544	TGTG	0.005	0.0 : 2.0	2.031	0.1542
rs2319523,rs2048716,rs887797,rs1010544	AATG	0.010	1.0 : 2.2	0.437	0.5087
rs2319523,rs741141,rs2361491,rs1010544	TCCA	0.317	30.3 : 16.1	4.332	0.0374
rs2319523,rs741141,rs2361491,rs1010544	ACCA	0.151	11.4 : 12.3	0.037	0.8481
rs2319523,rs741141,rs2361491,rs1010544	ATCA	0.016	4.8 : 2.0	1.101	0.2940
rs2319523,rs741141,rs2361491,rs1010544	TCTA	0.059	1.5 : 6.6	3.233	0.0722
rs2319523,rs741141,rs2361491,rs1010544	ACTA	0.046	5.0 : 6.0	0.096	0.7571
rs2319523,rs741141,rs2361491,rs1010544	TTTA	0.063	7.7 : 8.5	0.037	0.8480
rs2319523,rs741141,rs2361491,rs1010544	ATTA	0.099	6.8 : 14.8	3.012	0.0826
rs2319523,rs741141,rs2361491,rs1010544	TCCG	0.124	13.8 : 14.0	0.0010	0.9774
rs2319523,rs741141,rs2361491,rs1010544	ACCG	0.107	13.1 : 10.0	0.408	0.5229
rs2319523,rs741141,rs2361491,rs1010544	TTCG	0.003	0.0 : 1.0	1.006	0.3158
rs2319523,rs741141,rs2361491,rs1010544	ATCG	0.003	0.1 : 0.0	0.07	0.7915
rs2319523,rs741141,rs2361491,rs1010544	TCTG	0.006	0.0 : 2.0	2.007	0.1565
rs2319523,rs741141,rs2361491,rs1010544	ACTG	0.008	1.0 : 2.0	0.333	0.5637
rs4561502,rs741141,rs887797,rs1010546	ACCC	0.390	34.5 : 21.5	3.003	0.0831
rs4561502,rs741141,rs887797,rs1010546	CCCC	0.226	18.7 : 13.4	0.865	0.3523
rs4561502,rs741141,rs887797,rs1010546	ATCC	0.003	0.5 : 0.5	0.0	1.0000
rs4561502,rs741141,rs887797,rs1010546	CTCC	0.021	5.4 : 2.5	1.073	0.3003
rs4561502,rs741141,rs887797,rs1010546	ACTC	0.068	2.0 : 10.0	5.307	0.0212
rs4561502,rs741141,rs887797,rs1010546	CCTC	0.051	6.0 : 7.6	0.18	0.6713
rs4561502,rs741141,rs887797,rs1010546	ATTC	0.064	7.6 : 7.6	0.0	0.9998
rs4561502,rs741141,rs887797,rs1010546	CTTC	0.023	3.4 : 3.0	0.023	0.8791
rs4561502,rs741141,rs887797,rs1010546	ACCA	0.048	5.5 : 3.5	0.441	0.5067
rs4561502,rs741141,rs887797,rs1010546	CCCA	0.024	0.5 : 3.5	2.291	0.1301
rs4561502,rs741141,rs887797,rs1010546	ACTA	0.010	0.6 : 1.0	0.092	0.7621
rs4561502,rs741141,rs887797,rs1010546	ATTA	0.006	0.4 : 2.0	1.094	0.2956
rs4561502,rs741141,rs887797,rs1010546	CTTA	0.067	2.0 : 11.0	6.231	0.0126
rs887797,rs1010544	CA	0.479	31.4 : 13.3	7.289	0.0069
rs887797,rs1010544	TA	0.271	12.0 : 29.0	7.079	0.0078
rs887797,rs1010544	CG	0.234	22.1 : 19.7	0.135	0.7129
rs887797,rs1010544	TG	0.016	1.0 : 4.4	2.122	0.1452
